# Supplementary material for: Characterization of immune responses in fully vaccinated individuals following breakthrough infection with the SARS-CoV-2 delta variant
Source: Sci Transl Med. 2022 Mar 8:eabn6150. doi: 10.1126/scitranslmed.abn6150 (PMC8995036; doi:10.1126/scitranslmed.abn6150)
Supplement: Supplementary file 3 — Data file S1 [file scitranslmed.abn6150_data_file_s1.xlsx]

## Sheet: Sheet1
					MesoScale Discovery IgG (RLU)							Pseudovirus NAb (NT50)				ELISA IgG Serum (endpoint titer)						ELISA IgG and IgA Nasal swab				ELISPOT IFN-g (SFC/millioin PBMC)						% IFNg of CD4				% IFNg of CD8
Participant	Group	Age (year)	Vaccine	Days since Dose1	Nuc	WA1/2020	Alpha	Beta	Gamma	Delta	Kappa	WA1/2020	Alpha	Beta	Delta	WA1/2020	Alpha	Beta	Gamma	Delta	Kappa	IgA_WA	IgA_Delta	IgG_WA	IgG_Delta	WA1/2020	Alpha	Beta	Delta	Nuc	Mem	WA1/2020	Alpha	Beta	Delta	WA1/2020	Alpha	Beta	Delta
1	COVID positive, vaccinated	35.4284	BNT162b2 from Pfizer/BioNTech (mRNA)	204.653	237.189	6200.89	5126.29	3113.54	2766.91	3767.94	4069.51	3783	2860	2168	2189	78000.4	67653.5	36917.8	54046.3	70933.6	56671.7					1040	1070	1200	1340	10	50	0.06011	0.02811	0.03051	0.04911	0.03024	0.03544	0.00434	0.05034
2	COVID positive, vaccinated	25.1367	mRNA-1273 from Moderna/NIH (mRNA)	177.382	72.3808	7835.8	6984.06	3085.76	2867.76	4333.14	4083.05	3578	3766	3929	4874	88734.6	63531.8	36741.2	51208.5	85188	67178.3					300	-	350	370	90	20	0.0559		0.0284	0.0282	0.00532		0.01192	0.01322
3	COVID positive, vaccinated	46.4895	mRNA-1273 from Moderna/NIH (mRNA)	131.344	66.5191	2923.39	2288.67	728.765	565.516	1801.89	1360.22	1996	913	621	1895	38577.1	38470.1	4480.17	11411.1	41911.6	24116.5					300	-	-	430	10	20	0.03157			0.03347	0.01181			0.04091
4	COVID positive, vaccinated	39.3683	mRNA-1273 from Moderna/NIH (mRNA)	134.319	145.145	4309.1	3567.86	1561.13	1185.44	1923.08	2076.98	1474	901	1458	1965	31327	34456.8	9370.05	21340.6	32941.6	26597.8					190	280	200	310	40	10	0.02396	0.01756	0.00416	0.00926	0.03099	0.03779	0.01059	0.03739
5	COVID positive, vaccinated	37.7556	mRNA-1273 from Moderna/NIH (mRNA)	134.417	195.974	4592.08	3644.06	1715.96	1735.48	2326.51	2535.87	4134	2655	2646	743	41167.4	37923.5	18085.3	18187.6	42758.5	28764.2					680	-	-	780	30	10	0.07183			0.06443	0.01882			0.01542
6	COVID positive, vaccinated	38.9029	BNT162b2 from Pfizer/BioNTech (mRNA)	135.444	115.959	2215.98	1809.64	568.926	521.528	1256.48	1046.15	1198	956	1125	815	33168.9	29049.5	7181.33	13473.5	38465.4	20501.9					410	480	460	420	40	20	0.06471	0.05371	0.05861	0.07401	0.02729	0.01499	0.01859	0.02729
7	COVID positive, vaccinated	40.187	BNT162b2 from Pfizer/BioNTech (mRNA)	207.292	187.768	5646.55	4437.55	2162.86	1887.04	3420.68	3294.98	5186	3568	4680	4143	58084.6	50043.5	23168.2	33098.8	66974.6	63527.2					520	420	460	550	80	80	0.02382	0.0039	0.01112	0.01212	0.01129	0.02049	0.01649	0.00368
8	COVID positive, vaccinated	39.653	mRNA-1273 from Moderna/NIH (mRNA)	234.347	152.329	8513.84	7642.69	3512.73	3476.09	6738.62	6436.9	20998	15678	9972	25887	136605	146487	53367.4	84449.6	154426	119760					610	-	-	660	10	10	0.027069			0.026669	0.04851			0.03271
9	COVID positive, vaccinated	37.5777	mRNA-1273 from Moderna/NIH (mRNA)	149	1164.79	3369.08	2491.66	987.194	1287.3	1957.57	1947.08	12931	5056	3887	4761	135978	127257	30617.8	36814.4	126169	92969					590	570	720	640	290	10	0.01357		0.03687	0.02187	0.05811		0.08931	0.07431
10	COVID positive, vaccinated	37.4052	BNT162b2 from Pfizer/BioNTech (mRNA)	251.455	66.6058	10248.5	9851.19	4255.68	4359.84	7778.86	6718.6	3750	4013	3345	5076	70950.2	80105.2	39689.7	37136.2	78224.6	42913.5	1	1	283.487	319.883	130	-	-	120	-	-	0.04935	0.06645		0.03895	0.01341	0.05461		0.01771
11	COVID positive, vaccinated	31.2121	Ad26.COV2.S from Johnson&Johnson (Human Adnenovirus vector)	141.469	265.174	10796.9	10242.8	4623.89	5043	8616.64	8293.32	1099	812	707	1234	18394.4	23336.7	7525.76	9592.54	22293.1	15605.5	5.32384	3.8075	5.51471	5.05234	460	-	340	410	50	30	0.06695	0.08625	0.05905	0.03365	0.00973	0.01863	0.06863	0.04253
12	COVID positive, vaccinated	34.7686	mRNA-1273 from Moderna/NIH (mRNA)	225.403	17.1486	6023.78	4568.93	1727.68	1682.14	3377.5	3418.1	8564	7755	4877	3110	53364.2	38361.3	27149.3	25018	43580.4	35303.4	77.3165	75.8235	35.197	37.1536	350	300	260	430	30	40	0.03262		0.07682	0.08902	0.0614		0.0191	0.001
13	COVID positive, vaccinated	43.9352	mRNA-1273 from Moderna/NIH (mRNA)	189	45.1139	5352.24	3172.42	1712.33	1538.26	2823.3	3299.72	3015	2587	1318	1238	27229.8	19385.6	7918.84		20954.2	27776.2	14.3247	8.06116	5.99355	4.4776
14	COVID positive, vaccinated	41	mRNA-1273 from Moderna/NIH (mRNA)	193	74.0143	1263.59	1010.24	445.03	378.821	872.634	697.366	1169	882	774	990	10089.9	8382.5	2214.6		10637.7	9154.7	4.2	4.1	8.2	6.8
15	COVID positive, vaccinated	32.1403	BNT162b2 from Pfizer/BioNTech (mRNA)	190	3.24368	284.191	185.503	127.008	86.1013	179.533	169.93	287	134	34	29	1313.5	1206.1	207.9		928.9	982.2	2.2	1.8	1.3	1.2
16	COVID positive, vaccinated	60.2968	BNT162b2 from Pfizer/BioNTech (mRNA)	173.237	187.462	8474.12	7408.81	4618.7	4390.33	5279.46	6361.83	2837	2599	4030	2652	91026.5	55317.5	36194.7	52266	85453.5	56892.9
17	COVID negative, vaccinated	68.297	mRNA-1273 from Moderna/NIH (mRNA)	190.608	4.48358	951.261	551.121	368.841	315.043	480.722	493.011	490	336	55	190	3246.95	2358.5	1024.16	1203.63	2604.05	2016.31	1.21995	1.26813	2.8841	2.22513	220	-	-	340	10	10	0.02851			0.03321	0.00203			0.001
18	COVID negative, vaccinated	24.1921	mRNA-1273 from Moderna/NIH (mRNA)	217.312	10.5291	658.775	403.293	170.702	141.666	235.64	291.64	274	106	41	185	5986.66	5474.39	887.68	1797.53	4160.48	3914.31					190	140	200	230	10	10	0.01302	0.01282	0.00528	0.01412	0.001	0.001	0.001	0.00148
19	COVID negative, vaccinated	42.2486	BNT162b2 from Pfizer/BioNTech (mRNA)	232.528	7.77285	119.463	58.082	68.8732	28.8427	91.8682	57.438	112	20	20	20	564.217	430.279	132.689	269.682	262.49	222.693					170	-	-	90	-	-	0.00724			0.01064	0.00637			0.01047
20	COVID negative, vaccinated	71.6673	mRNA-1273 from Moderna/NIH (mRNA)	183.375	7.26276	594.736	369.503	194.833	201.846	242.03	316.371	307	209	160	231	5290.97	3955.04	1535.94	3140.58	4745.08	3692.8					120	330	260	260	10	10	0.00594	0.00442	0.00429	0.001	0.00766	0.00474	0.001	0.001
21	COVID negative, vaccinated	61.674	BNT162b2 from Pfizer/BioNTech (mRNA)	212.341	7.81749	134.082	85.8549	77.4828	59.7808	85.3085	83.9357					1585.51	1270.59	566.874	1100.4	1356.91	1109.48					490	420	500	520	30	40	0.02294	0.01304	0.00654	0.00724	0.00559	0.01467	0.00532	0.01337
22	COVID negative, vaccinated	61.069	BNT162b2 from Pfizer/BioNTech (mRNA)	233	7.6943	100.628	61.6612	36.5862	37.3296	43.4595	59.2016	39	50	20	20	359.061	460.646	310.442	645.871	319.534	421.467	2.3875	2.29909	1.11332	1.03352	50	50	80	50	10	10	0.00175	0.00191	0.00742	0.00752	0.001	0.00548	0.00126	0.001
23	COVID negative, vaccinated	61.2552	mRNA-1273 from Moderna/NIH (mRNA)	150.466	2.84652	820.34	492.75	323.465	314.907	506.133	477.454	692	701	299	865	7069.33	3503.7	1554.25	4141.23	3609.22	4769.14	1	1	1	1	280	-	-	330	10	-	0.01558			0.03098	0.0084			0.00538
24	COVID negative, vaccinated	69.0692	BNT162b2 from Pfizer/BioNTech (mRNA)	206	0.318571	111.953	66.2158	53.601	42.4427	65.4431	67.2258	105	78	24	29	891.891	774.421	542.729	565.877	831.103	634.168	1	1	1	1	220	-	-	340	10	-	0.008032			0.009022	0.01144			0.00954
25	COVID negative, vaccinated	42.2651	BNT162b2 from Pfizer/BioNTech (mRNA)	146.354	0.677881	231.608	148.253	151.184	83.9418	216.311	147.113	281	114	20	20	655.244	617.769	394.646	931.807	588.918	556.739	1.46868	1.53681	1.10741	1.03809	190	-	-	170	10	10	0.01168			0.00988	0.001			0.001
26	COVID negative, vaccinated	60.4803	mRNA-1273 from Moderna/NIH (mRNA)	235.382	3.68209	504.113	308.896	176.441	169.009	205.29	250.634	210	60	20	31	2730.15	1823.92	726.596	1485.48	2036.87	1650.46					190	-	-	290	10	10	0.01637			0.02197	0.0049			0.00105
27	COVID negative, vaccinated	54.7279	BNT162b2 from Pfizer/BioNTech (mRNA)	146.341	0.543	149.702	100.615	86.8566	71.5497	93.3823	91.5267	202	109	31	66	1202.59	1076.6	651.913	830.638	1119.69	1012.72	1.06687	1	1	1	260	-	320	410	10	10	0.0161		0.037	0.0295	0.00407		0.01204	0.01164
28	COVID negative, vaccinated	60.3105	mRNA-1273 from Moderna/NIH (mRNA)	143.427	3.6302	675.382	398.317	234.433	212.99	303.365	359.951	349	332	108	157	2701.26	2103.63	870.157	2593.14	2234.14	2896.86	1	1	1.11562	1	520	420	390	470	10	30	0.03749	0.03679	0.04599	0.03019	0.01005	0.00502	0.00865	0.0053
29	COVID negative, vaccinated	59.1662	mRNA-1273 from Moderna/NIH (mRNA)	158.375	4.23006	1571.68	881.105	407.234	399.819	672.645	805.911	1928	2212	727	520	11175.7	6748.33	2895.22	7876.02	8490.53	7160.09	5.28677	3.96456	80.6763	73.4066	1190	1220	1040	1220	10	10	0.01757	0.04957	0.05207	0.02207	0.00757	0.01777	0.01547	0.00807
30	COVID negative, vaccinated	54.3391	mRNA-1273 from Moderna/NIH (mRNA)	241.462	0.829238	456.026	279.501	169.251	145.945	229.001	281.503					2970.36	1323.68	840.063	1831.53	4988.27	1382.92	1.33797	1.27745	1.13454	1.05944	120	-	-	210	30	-	0.0524			0.0295	0.0078			0.00668
31	COVID negative, vaccinated	64.5597	mRNA-1273 from Moderna/NIH (mRNA)	180	2.29274	806.564	434.667	170.476	146.345	201.225	273.229	709	652	93	138	5012.11	2456.04	645.691		1328.76	1493.87	1.58065	1.82988	1.11767	1
32	COVID negative, vaccinated	74.9364	BNT162b2 from Pfizer/BioNTech (mRNA)	236	1.28364	114.349	77.2119	50.937	40.9851	60.1586	70.6775	245	209	20	20	856.8	859.5	217.3		715.7	641.4	1	1	1	1
33	COVID negative, vaccinated	43.927	mRNA-1273 from Moderna/NIH (mRNA)	185	2.71063	782.295	422.161	247.274	193.515	400.002	345.047	1120	698	136	267	5254	4667.9	988.7		5546.4	3306.7	1	1	1	1	1200	-	-	1290	80	-	0.02077			0.04587	0.0543			0.00714
34	COVID negative, vaccinated	77.1597	BNT162b2 from Pfizer/BioNTech (mRNA)	223	0.974608	249.646	226.437	33.6725	23.56	37.7075	42.1062	126	172	20	55	1771.57	2310.92	216.187		533.053	438.396	1	1	1	1
35	COVID negative, vaccinated	40.6496	mRNA-1273 from Moderna/NIH (mRNA)	140.443	1.73837	633.824	389.832	413.743	272.024	556.271	422.449	564	373	147	238	2338.29	2248.13	838.986	2327.26	1873.99	999.038	2.22708	2.20662	1	1	300	330	230	380	60	250	0.01098	0.01258	0.01058	0.02458	0.0062	0.00582	0.001	0.00727
36	COVID negative, vaccinated	76.1686	BNT162b2 from Pfizer/BioNTech (mRNA)	220	2.98148	120.55	81.3461	58.297	50.4505	57.5896	77.6586	98	20	31	20	955.088	967.37	500.575		876.464	978.913	1	1	1	1	420	930	570	630	70	10	0.02272	0.001	0.00972	0.01622	0.02158	0.01118	0.00688	0.001
37	COVID negative, vaccinated	67.5139	BNT162b2 from Pfizer/BioNTech (mRNA)	207	2.6202	85.9797	54.5442	39.4313	33.4777	52.6846	53.7082	89	76	27	40	261.9	257.1	86.5		211.7	172.8	1.4	1.5	1	1
38	COVID negative, vaccinated	64.8938	mRNA-1273 from Moderna/NIH (mRNA)	188	3.47038	269.106	167.33	107.354	81.777	146.803	148.577	343	210	27	31	1399.8	1171.5	235.1		1128.2	844.6	1.2	1.1	1.2	1
39	COVID negative, vaccinated	50.6402	BNT162b2 from Pfizer/BioNTech (mRNA)	221	1.28697	268.867	135.253	102.052	75.0417	135.726	143.144	4125	4098	2627	3875	1363.6	1359.6	352.8		978.4	892.5	1.1	1.5	1	1
40	COVID negative, vaccinated	43.7956	mRNA-1273 from Moderna/NIH (mRNA)	126.918	13.4217	721.913	437.393	277.24	240.418	371.797	379.287	365	182	46	72	5667.75	3794.8	1310.18	2160.66	6383.18	3393.95	1	1	1.1	1
41	COVID negative, vaccinated	66.4626	mRNA-1273 from Moderna/NIH (mRNA)	174.768	10.8952	387.382	268.228	101.973	92.6763	123.582	142.273	106	42	20	28	3687.43	2675.34	982.423	1126.72	1974.65	1451.9
42	COVID positive, unvaccinated	38.4319	N/A	N/A								20
43	COVID positive, unvaccinated	31.1491	N/A	N/A								369				1176.83
44	COVID positive, unvaccinated	87.7609	N/A	N/A								183				874.2
45	COVID positive, unvaccinated	32.9151	N/A	N/A								291				4802.47
46	COVID positive, unvaccinated	40.1294	N/A	N/A								126				774.964
47	COVID positive, unvaccinated	48.2445	N/A	N/A								2113
48	COVID positive, unvaccinated	41.3998	N/A	N/A								136				4042.23
49	COVID positive, unvaccinated	33.323	N/A	N/A								173				589.4
50	COVID positive, unvaccinated	38.8509	N/A	N/A								113				1641.95
51	COVID positive, unvaccinated	30.3578	N/A	N/A								890				5410.45
52	COVID positive, unvaccinated	51.1002	N/A	N/A								476				432.395
53	COVID positive, unvaccinated	38.3059	N/A	N/A								6871				20464.6
54	COVID positive, unvaccinated	32.7098	N/A	N/A								290				5229.88
55	COVID positive, unvaccinated	39.152	N/A	N/A								188				262.795
56	COVID positive, unvaccinated	32.8412	N/A	N/A								166				399.533
57	COVID positive, unvaccinated	22.5602	N/A	N/A								679				4105.21
58	COVID positive, unvaccinated	72.256	N/A	N/A								288				503.624
59	COVID positive, unvaccinated	32.6906	N/A	N/A								229				574.341
